# Supplementary material for: Antibiotic Resistance of Enterococcus Species in Ornamental Animal Feed
Source: Animals (Basel). 2023 May 26;13(11):1761. doi: 10.3390/ani13111761 (PMC10251925; doi:10.3390/ani13111761)
Supplement: Supplementary file 1 [file animals-13-01761-s001.zip]

Archive with 1 entries (1 files):
- animals-2378864-supplementary.pdf
